# Supplementary material for: Robotic Surgery from a Gynaecological Oncology Perspective: A Global Gynaecological Oncology Surgical Outcomes Collaborative Led Study (GO SOAR3)
Source: Diseases. 2025 Jan 6;13(1):9. doi: 10.3390/diseases13010009 (PMC11765035; doi:10.3390/diseases13010009)
Supplement: Supplementary file 1 [file diseases-13-00009-s001.zip]

Archive with 3 entries (3 files):
- File S1.pdf
- File S2.pdf
- supplementary_tables_vF.pdf
